# Supplementary material for: Effect of Gestational Weight Gain during the First Half of Pregnancy on the Incidence of GDM, Results from a Pregnant Cohort in Northern Greece
Source: Nutrients. 2023 Feb 10;15(4):893. doi: 10.3390/nu15040893 (PMC9964795; doi:10.3390/nu15040893)
Supplement: Supplementary file 1 [file nutrients-15-00893-s001.zip]

Archive with 1 entries (1 files):
- nutrients-2181718-supplementary.pdf
